# Supplementary material for: Sterile protection against relapsing malaria with a single-shot vaccine
Source: NPJ Vaccines. 2022 Oct 27;7:126. doi: 10.1038/s41541-022-00555-0 (PMC9612615; doi:10.1038/s41541-022-00555-0)
Supplement: Supplementary file 2 — Supplemtary data [file 41541_2022_555_MOESM2_ESM.xlsx]

## Sheet: Supplementary data - table 1
Supplementary data: table 1. Parasitemia at primary parasitemia and relapse in the hypnoboost-BS group
		Primary parasitemia							First relapse																Second relapse																Third relapse
	Day	7	8	9	10	11	12	13-25	26	27	28	29	30	31	32	33	34	35	36	37	38	39	40	41-51	52	53	54	55	56	57	58	59	60	61	62	63	64	65	66	67-76	77	78	79	80	81	82	83	84	85
Animal Nr.
R11064		1 ring	2 rings	0.0007	0.0025	0.005	0.022					1 old ring/young troph	1 ring + 1 troph	0.00023	0.0021	0.0037	0.0088								5 parasites	N.D.	0.0055	0.013	0.015												1 ring + 2 trophs	0.0005	N.D.	0.0043	N.D.	0.0253
R08046				8e-05	0.0004	0.0016	0.012										1 ring and 1 troph	1 ring	0.0003	N.D.	0.004	N.D.	0.0325												2 rings	N.D.	0.0003	N.D.	0.004
R09047				1 ring	2 trophs	0.0005	0.0013											1 troph	0.0001	N.D.	0.002	N.D.	0.019												1 ring	N.D.	0.0023	N.D.	0.01
R11147				3 rings	0.0001	0.0011	0.01		1 troph	1 ring	0.0003	0.0013	0.0038	0.0071	0.0082	0.0085	0.0024													5 parasites	N.D.	0.0039	N.D.	0.0137													2 stage 8 rings and 1 stage 6 ring		0.0007
N.D. not defined
[truncated: 19 more columns]

## Sheet: Supplementary data - table 2
Supplementary data: table 2. Parasitemia after challenge
				Challenge
		Days from start of experiment		126	127	130	133	136	137	138	139	140	141	142	143	144	145	146	147	148	149	150
		Day from challenge		0	1	4	7	10	11	12	13	14	15	16	17	18	19	20	21	22	23	24
Hypnoboost group	Animal number
	R02014																				slide negative until day 43 post challenge
	R07118														slide positive	0.02	0.28	0.34	1.2	0.686	treated
	R09060											slide positive	1 schizont	N.D.	2 rings	0.04	0.58	0.5	3.01	2.2	treated
	R10029										slide positive		0.075	0.25	0.857	2.1	1.86	1.5	0.54	0.05	treated
Blood-stage exposed hypnoboost group	R11064																				slide negative until day 43 post challenge
	R08046																				slide negative until day 43 post challenge
	R09047																				slide negative until day 43 post challenge
	R11147															slide positive	0.007	0.013	1 gametocyte	1 ring	treated
Control	R07095									slide positive	0.01	0.09	0.36	3.52	3.74	4.31	1.95	0.5	0.05	0.04	treated
	R09147									slide positive	0.02	0.12	0.39	2.5	3.6	2.16	1.8	0.37	0.04	0.02	treated
	R11080									slide positive	0.01	0.07	0.41	2	3.2	3.26	2.7	0.61	0.06	0.03	treated
	R08100												slide positive	1.3	2.5	0.09	0.14	0.21	0.06	0.04	treated
N.D. not detected
Blood stage parasitemia monitoring was started 12 days after challenge in all animals.
																				170
